# Supplementary material for: A Framework for Quantifying the Strength of Partnerships between Agricultural Cooperatives and Development Actors: A Case Study in Saudi Arabia
Source: Int J Environ Res Public Health. 2022 Dec 26;20(1):364. doi: 10.3390/ijerph20010364 (PMC9819027; doi:10.3390/ijerph20010364)
Supplement: Supplementary file 1 [file ijerph-20-00364-s001.zip]

Archive with 1 entries (1 files):
- ijerph-2062048-supplementary.pdf
